# Supplementary material for: Abnormal T-Cell activation and cytotoxic T-Cell frequency discriminate symptom severity in myalgic encephalomyelitis/chronic fatigue syndrome
Source: J Transl Med. 2025 Dec 10;24:68. doi: 10.1186/s12967-025-07507-x (PMC12801500; doi:10.1186/s12967-025-07507-x)
Supplement: Supplementary file 12 — Supplementary Material 12 [file 12967_2025_7507_MOESM12_ESM.xlsx]

## Sheet: Gender_Age information
	ME-MM					ME-SA
	Participant's ID	Gender	Age group			Participant's ID	Gender	Age Group
	ME25	Male	31-35			ME1	Female	26-30
	ME26	Female	26-30			ME2	Female	51-55
	ME27	Female	31-35			ME3	Female	31-35
	ME29	Female	26-30			ME4	Female	51-55
	ME31	Female	26-30			ME5	Female	31-35
	ME32	Female	18-25			ME6	Male	46-50
	ME35	Female	46-50			ME7	Female	36-40
	ME36	Female	56-60			ME8	Male	41-45
	ME37	Female	18-25			ME9	Female	46-50
	ME38	Female	46-50			ME10	Female	31-35
	ME39	Female	18-25			ME11	Female	26-30
	ME40	Female	56-60			ME12	Male	31-35
	ME41	Male	36-40			ME13	Female	46-50
	ME43	Male	51-55			ME14	Male	31-35
	ME46	Female	36-40			ME15	Male	46-50
	ME47	Female	26-30			ME16	Female	26-30
	ME49	Female	56-60			ME17	Female	51-55
	ME50	Female	36-40			ME18	Male	51-55
	ME51	Female	41-45			ME19	Female	46-50
	ME52	Female	41-45			ME20	Male	51-55
	ME54	Female	26-30			ME21	Female	41-45
	ME55	Female	31-35			ME22	Female	51-55
	ME58	Female	18-25			ME23	Male	36-40
	ME59	Male	36-40			ME24	Female	41-45
	ME61	Female	18-25			ME28	Male	46-50
	ME62	Female	41-45			ME30	Female	41-45
	ME63	Female	46-50			ME33	Female	51-55
	ME64	Female	26-30			ME34	Female	31-35
	ME65	Female	41-45			ME42	Male	46-50
	ME66	Female	31-35			ME44	Female	36-40
	ME67	Female	51-55			ME45	Female	26-30
	ME69	Female	26-30			ME48	Female	46-50
	ME71	Male	46-50			ME53	Female	18-25
	ME72	Male	56-60			ME56	Female	31-35
	ME73	Female	31-35			ME57	Female	31-35
	ME75	Female	41-45			ME60	Female	18-25
	ME76	Female	26-30			ME68	Female	26-30
	ME77	Female	46-50			ME70	Female	26-30
	ME78	Female	31-35			ME74	Female	18-25
	ME83	Male	46-50			ME79	Female	26-30
	ME90	Female	46-50			ME80	Female	51-55
	ME93	Male	41-45			ME81	Female	51-55
	ME96	Female	18-25			ME82	Female	41-45
						ME84	Female	46-50
						ME85	Female	41-45
						ME86	Male	36-40
						ME87	Female	46-50
						ME88	Female	41-45
						ME89	Female	18-25
						ME91	Male	36-40
						ME92	Female	46-50
						ME94	Female	36-40
						ME95	Female	46-50

## Sheet: Number of visit
	Sample collection time	ME-MM (n=43)	ME-SA (n=53)
	5 times (T*1/T2/T3/T4/T5)	6	28
	4 time (T1/T2/T3/T4)	2	3
	3 times (T1/T2/T3)	24	7
	2 time (T1/T2)	11	15
	*T: visit time

## Sheet: Fig1a
	Figure 1a. Differential frequencies of Mucosal-associated invariant T cell subsets in mild/moderate (n=43) and severe ME/CFS (n=53)_CD3+ MAIT cell % (from CD3+ T cells)
	Panel 'activation/exhaustion				Panel 'Function'					Panel Transcription Factor'						Panel FUNCin_gm				functional marker staining following incubation overnight in culture medium'
ME-MM		ME-SA			ME-MM		ME-SA			ME-MM		ME-SA				ME-MM		ME-SA
Participant's ID	CD3+ MAIT % (from CD3+T cells)	Participant's ID	CD3+ MAIT % (from CD3+T cells)		Participant's ID	CD3+ MAIT % (from CD3+T cells)	Participant's ID	CD3+ MAIT % (from CD3+T cells)		Participant's ID	CD3+ MAIT % (from CD3+T cells)	Participant's ID	CD3+ MAIT % (from CD3+T cells)			Participant's ID	CD3+ MAIT % (from CD3+T cells)	Participant's ID	CD3+ MAIT % (from CD3+T cells)
ME25	2.31	ME1	3.52		ME25	2.84	ME1	4.04		ME25	2.41	ME1	3.48		ME25	1.92	ME1	3.18
ME26	0.11	ME2	0.9		ME26	0.17	ME2	1.22		ME26	0.15	ME2	1.12		ME26	0.13	ME2	1
ME27	2.71	ME3	1.89		ME27	3.07	ME3	2.26		ME27	2.97	ME3	2.02		ME27	1.6	ME3	1.28
ME29	1.32	ME4	1.45		ME29	1.72	ME4	2.21		ME29	1.91	ME4	1.97		ME29	1.34	ME4	1.92
ME31	2.3	ME5	0.88		ME31	3.48	ME5	1.18		ME31	2.64	ME5	1.09		ME31	1.51	ME5	0.91
ME32	3.01	ME6	5.41		ME32	4.6	ME6	6.61		ME32	3.51	ME6	6.28		ME32	3.37	ME6	4.86
ME35	5.03	ME7	9.45		ME35	6.39	ME7	14.26		ME35	5.06	ME7	12.06		ME35	1.94	ME7	13.86
ME36	1.56	ME8	7.86		ME36	1.78	ME8	9.14		ME36	1.59	ME8	8.06		ME36	0.8	ME8	8.44
ME37	5.14	ME9	4.04		ME37	6.95	ME9	4.66		ME37	7.01	ME9	4.77		ME37	4.28	ME9	4.25
ME38	1.92	ME10	0.68		ME38	2.73	ME10	0.81		ME38	2.61	ME10	0.89		ME38	1.27	ME10	0.81
ME39	1.64	ME11	2.26		ME39	2.34	ME11	2.82		ME39	2.18	ME11	2.72		ME39	1.57	ME11	2.82
ME40	2.36	ME12	2.73		ME40	2.72	ME12	3.36		ME40	2.49	ME12	3.2		ME40	1.46	ME12	3.11
ME41	2.83	ME13	2.35		ME41	3.9	ME13	3.74		ME41	3.61	ME13	3.3		ME41	2.66	ME13	3.14
ME43	0.9	ME14	5.12		ME43	1.56	ME14	7.18		ME43	1.46	ME14	6.29		ME43	0.78	ME14	5.64
ME46	8.45	ME15	1.74		ME46	14.48	ME15	2.33		ME46	11	ME15	2.18		ME46	8.7	ME15	2.05
ME47	2.82	ME16	1.37		ME47	3.59	ME16	2		ME47	3.31	ME16	1.81		ME47	0.56	ME16	0.34
ME49	2.68	ME17	4.04		ME49	3.78	ME17	6.34		ME49	3.12	ME17	5.9		ME49	0.57	ME17	3.37
ME50	1.95	ME18	2.34		ME50	2.28	ME18	3.18		ME50	1.76	ME18	3.03		ME50	0.27	ME18	0.99
ME51	3.46	ME19	2.73		ME51	4.27	ME19	5.36		ME51	3.86	ME19	4.35		ME51	0.92	ME19	0.9
ME52	1.57	ME20	2.82		ME52	2.12	ME20	3.96		ME52	1.9	ME20	3.4		ME52	1.46	ME20	1.3
ME54	2.67	ME21	6.37		ME54	4.15	ME21	8.37		ME54	3.69	ME21	7.22		ME54	1.94	ME21	3.76
ME55	8.9	ME22	3.38		ME55	11.42	ME22	4.4		ME55	9.47	ME22	4.02		ME55	5.9	ME22	3.23
ME58	1.29	ME23	4.68		ME58	1.83	ME23	7.4		ME58	1.44	ME23	5.6		ME58	0.81	ME23	5.46
ME59	2.68	ME24	3.67		ME59	3.36	ME24	4.52		ME59	3.02	ME24	4.51		ME59	1.58	ME24	3.45
ME61	2.04	ME28	10.13		ME61	2.43	ME28	11.05		ME61	2.43	ME28	9.73		ME61	1.4	ME28	5.99
ME62	2.23	ME30	2.19		ME62	2.69	ME30	3.51		ME62	2.19	ME30	3.23		ME62	1.06	ME30	2.24
ME63	2.47	ME33	2.99		ME63	4.03	ME33	3.44		ME63	2.8	ME33	3.27		ME63	2.01	ME33	2.71
ME64	7	ME34	1.43		ME64	8.89	ME34	1.88		ME64	7.51	ME34	2		ME64	5.58	ME34	1.61
ME65	0.57	ME42	11.93		ME65	0.63	ME42	17.17		ME65	0.6	ME42	14.23		ME65	0.49	ME42	11.78
ME66	3.82	ME44	3.11		ME66	4.59	ME44	5.05		ME66	4.09	ME44	4.76		ME66	2.54	ME44	2.73
ME67	1.85	ME45	11.2		ME67	2.08	ME45	13.83		ME67	1.86	ME45	12.89		ME67	1.41	ME45	11.3
ME69	2.91	ME48	1.74		ME69	3.85	ME48	2.29		ME69	2.54	ME48	2.11		ME69	1.39	ME48	0.76
ME71	1.8	ME53	4.64		ME71	2.43	ME53	6.55		ME71	1.99	ME53	5.97		ME71	1.79	ME53	3.16
ME72	3.96	ME56	1.57		ME72	4.35	ME56	2.2		ME72	3.96	ME56	2.08		ME72	3.65	ME56	1.56
ME73	0.19	ME57	7.65		ME73	0.22	ME57	10.76		ME73	0.17	ME57	9.43		ME73	0.15	ME57	7.2
ME75	2.08	ME60	2.81		ME75	2.76	ME60	3.8		ME75	1.92	ME60	3.01		ME75	1.37	ME60	1.23
ME76	3.78	ME68	5.41		ME76	4.17	ME68	6.23		ME76	3.96	ME68	5.51		ME76	3.48	ME68	5.87
ME77	0.45	ME70	3.57		ME77	0.62	ME70	4.23		ME77	0.42	ME70	3.75		ME77	0.36	ME70	3.3
ME78	4.26	ME74	2.62		ME78	6.15	ME74	3.08		ME78	5.36	ME74	2.5		ME78	4.99	ME74	2.2
ME83	4.13	ME79	2.58		ME83	3.82	ME79	3.26		ME83	3.6	ME79	2.66		ME83	3.46	ME79	2.49
ME90	2.15	ME80	0.67		ME90	2.42	ME80	0.66		ME90	2.12	ME80	0.73		ME90	1.74	ME80	0.43
ME93	2.34	ME81	2.77		ME93	2.11	ME81	3.1		ME93	2.74	ME81	2.75		ME93	2.2	ME81	2.26
ME96	4.39	ME82	2.23		ME96	5.61	ME82	2.58		ME96	4.82	ME82	2.33		ME96	3.4	ME82	2.48
		ME84	2.88				ME84	5.06				ME84	4.72				ME84	5.3
		ME85	2.69				ME85	3.49				ME85	3				ME85	3.1
		ME86	3.56				ME86	4.41				ME86	3.67				ME86	3.56
		ME87	8.94				ME87	11.75				ME87	8.82				ME87	8.93
		ME88	2.85				ME88	3.26				ME88	3				ME88	2.76
		ME89	2.15				ME89	2.38				ME89	2.36				ME89	2.1
		ME91	12.6				ME91	13.7				ME91	12.55				ME91	11.75
		ME92	0.83				ME92	0.93				ME92	0.72				ME92	0.59
		ME94	1.96				ME94	2.28				ME94	2.25				ME94	1.5
		ME95	2.49				ME95	3.22				ME95	2.72				ME95	1.97

## Sheet: Fig1b
	Figure 1b. Differential frequencies of Mucosal-associated invariant T cell subsets in mild/moderate (n=43) and severe ME/CFS (n=53)_CD8+ MAIT cell % (from CD3+ MAIT cells)
	Panel 'activation/exhaustion				Panel 'Function'					Panel Transcription Factor'					Panel FUNCin_gm
ME-MM		ME-SA			ME-MM		ME-SA			ME-MM		ME-SA			ME-MM		ME-SA
Participant's ID	CD8+ MAIT % (from CD3+ MAIT cells)	Participant's ID	CD8+ MAIT % (from CD3+ MAIT cells)		Participant's ID	CD8+ MAIT % (from CD3+ MAIT cells)	Participant's ID	CD8+ MAIT % (from CD3+ MAIT cells)		Participant's ID	CD8+ MAIT % (from CD3+ MAIT cells)	Participant's ID	CD8+ MAIT % (from CD3+ MAIT cells)		Participant's ID	CD8+ MAIT % (from CD3+ MAIT cells)	Participant's ID	CD8+ MAIT % (from CD3+ MAIT cells)
ME25	66.8	ME1	74.26		ME25	63.28	ME1	77.78		ME25	68.68	ME1	74.1		ME25	72.14	ME1	83.06
ME26	67.8	ME2	75.42		ME26	73.96	ME2	78.36		ME26	69.22	ME2	76.18		ME26	80.44	ME2	84.1
ME27	68.26	ME3	63.58		ME27	69.9	ME3	62.34		ME27	71.96	ME3	64.56		ME27	62.32	ME3	66.1
ME29	61.98	ME4	59.44		ME29	64.98	ME4	65.98		ME29	73.24	ME4	62.64		ME29	73.18	ME4	73.54
ME31	58.16	ME5	71.86		ME31	56.92	ME5	75.36		ME31	60.94	ME5	74.7		ME31	67.6	ME5	81.74
ME32	74.36	ME6	79.74		ME32	74.14	ME6	82.96		ME32	76.2	ME6	81.42		ME32	83.16	ME6	81.76
ME35	56.37	ME7	69.38		ME35	57.73	ME7	72.26		ME35	56.8	ME7	73.44		ME35	54.33	ME7	78.92
ME36	52.77	ME8	79.82		ME36	55.6	ME8	80.18		ME36	53.33	ME8	80.18		ME36	57.33	ME8	88.62
ME37	54.53	ME9	77.42		ME37	59.3	ME9	76.06		ME37	63.1	ME9	77.64		ME37	46.86	ME9	84.58
ME38	67.5	ME10	61.64		ME38	73.67	ME10	66.88		ME38	70.7	ME10	62		ME38	70.1	ME10	75.1
ME39	76.03	ME11	55.04		ME39	81.9	ME11	62.48		ME39	81.07	ME11	57.36		ME39	81.93	ME11	78.4
ME40	69.1	ME12	60.16		ME40	69.03	ME12	65.72		ME40	72.6	ME12	60.02		ME40	74.57	ME12	75.6
ME41	69.9	ME13	61		ME41	70.3	ME13	59.74		ME41	73.3	ME13	62.3		ME41	84.87	ME13	81.98
ME43	56.1	ME14	74.38		ME43	57.63	ME14	72.94		ME43	65.7	ME14	75.92		ME43	67.63	ME14	85.6
ME46	52.33	ME15	41.12		ME46	48.85	ME15	43.72		ME46	45.45	ME15	45.6		ME46	47.73	ME15	60.74
ME47	55.17	ME16	40.28		ME47	53.87	ME16	42.34		ME47	52.23	ME16	43.02		ME47	17.93	ME16	52.14
ME49	61.53	ME17	97		ME49	60.7	ME17	97.48		ME49	60.9	ME17	97.98		ME49	22.03	ME17	99.26
ME50	59.9	ME18	58.34		ME50	56.43	ME18	60.52		ME50	61.2	ME18	60.9		ME50	7.45	ME18	68.5
ME51	56.6	ME19	70.28		ME51	52.67	ME19	67.38		ME51	54.37	ME19	71.52		ME51	26.31	ME19	50.1
ME52	49.67	ME20	75.56		ME52	52.93	ME20	75.56		ME52	57.37	ME20	79.56		ME52	61.23	ME20	79.98
ME54	68.3	ME21	44.16		ME54	72.43	ME21	46.92		ME54	71.63	ME21	48.42		ME54	78.4	ME21	50.78
ME55	61.37	ME22	79.48		ME55	59.13	ME22	76.18		ME55	71.17	ME22	73.12		ME55	53.61	ME22	84.7
ME58	58.03	ME23	64.46		ME58	56.77	ME23	61.52		ME58	59.77	ME23	69.66		ME58	58	ME23	77.46
ME59	59.87	ME24	75.94		ME59	62.53	ME24	73.08		ME59	67.03	ME24	73.88		ME59	58.97	ME24	80.28
ME61	70.2	ME28	42.62		ME61	71.33	ME28	45.06		ME61	68.13	ME28	48.6		ME61	58.3	ME28	50.94
ME62	47.47	ME30	76.68		ME62	44.07	ME30	80.9		ME62	54.4	ME30	82.58		ME62	68.2	ME30	88.44
ME63	88.23	ME33	76.82		ME63	79.47	ME33	74.62		ME63	85.93	ME33	75.38		ME63	91.23	ME33	81.18
ME64	55.53	ME34	71.46		ME64	53.53	ME34	69.16		ME64	60.4	ME34	70.92		ME64	63.93	ME34	72.98
ME65	49.83	ME42	72.73		ME65	53.13	ME42	71.2		ME65	65.1	ME42	74.33		ME65	64.57	ME42	81.83
ME66	72.7	ME44	61.1		ME66	71.1	ME44	60.3		ME66	75.9	ME44	63.37		ME66	78.6	ME44	76.43
ME67	61.7	ME45	57.68		ME67	48	ME45	57.93		ME67	71.67	ME45	60.6		ME67	61.8	ME45	61.85
ME69	45.5	ME48	69.8		ME69	33.45	ME48	75.83		ME69	48.48	ME48	82.93		ME69	43.33	ME48	59.83
ME71	70.2	ME53	76.1		ME71	68.2	ME53	76.07		ME71	80.6	ME53	78.6		ME71	74.7	ME53	77.1
ME72	71.4	ME56	58.43		ME72	70.15	ME56	59.9		ME72	71.7	ME56	62.67		ME72	75.65	ME56	74.4
ME73	49.4	ME57	67.3		ME73	46	ME57	67.27		ME73	55.5	ME57	69.73		ME73	57.65	ME57	71.27
ME75	68.4	ME60	53.97		ME75	66.9	ME60	50.1		ME75	74.85	ME60	47.87		ME75	71.1	ME60	40.73
ME76	63.2	ME68	80.93		ME76	61.55	ME68	70.95		ME76	65.65	ME68	79.75		ME76	64.95	ME68	85.8
ME77	53.95	ME70	67.85		ME77	47.75	ME70	58		ME77	52.5	ME70	65.98		ME77	62.65	ME70	73.13
ME78	76.9	ME74	64.3		ME78	74.75	ME74	59.15		ME78	81.25	ME74	71.95		ME78	85.35	ME74	73.65
ME83	74.8	ME79	69.6		ME83	77.6	ME79	70.25		ME83	82.2	ME79	77.5		ME83	83.7	ME79	84
ME90	75.1	ME80	60.15		ME90	71.9	ME80	61.6		ME90	75.95	ME80	64.85		ME90	80.3	ME80	70.95
ME93	69.45	ME81	61.5		ME93	61.05	ME81	62.95		ME93	72.25	ME81	67.05		ME93	77.95	ME81	70.1
ME96	71.15	ME82	72.5		ME96	69.95	ME82	74.9		ME96	74.75	ME82	79.95		ME96	72.45	ME82	86.8
		ME84	72.4				ME84	81.6				ME84	86.8				ME84	88.9
		ME85	77.75				ME85	77.85				ME85	84.3				ME85	88.65
		ME86	55.55				ME86	57.8				ME86	74.7				ME86	77.25
		ME87	74.5				ME87	78.2				ME87	85.5				ME87	89.45
		ME88	65.25				ME88	64.15				ME88	65.2				ME88	65.2
		ME89	59.2				ME89	57.05				ME89	59.95				ME89	67.45
		ME91	58.45				ME91	54.3				ME91	63.15				ME91	68.25
		ME92	42.35				ME92	39.75				ME92	46.15				ME92	47.25
		ME94	70.25				ME94	67.9				ME94	74.25				ME94	60.65
		ME95	77.45				ME95	76.1				ME95	79.75				ME95	79.7

## Sheet: Fig1c
	Figure 1c. Differential frequencies of Mucosal-associated invariant T cell subsets in mild/moderate (n=43) and severe ME/CFS (n=53)_CD4+ MAIT cell % (from CD3+ MAIT cells)
	Panel 'activation/exhaustion				Panel 'Function'					Panel Transcription Factor'					Panel FUNCin_gm
ME-MM		ME-SA			ME-MM		ME-SA			ME-MM		ME-SA			ME-MM		ME-SA
Participant's ID	CD4+ MAIT % (from CD3+ MAIT cells)	Participant's ID	CD4+ MAIT % (from CD3+ MAIT cells)		Participant's ID	CD4+ MAIT % (from CD3+ MAIT cells)	Participant's ID	CD4+ MAIT % (from CD3+ MAIT cells)		Participant's ID	CD4+ MAIT % (from CD3+ MAIT cells)	Participant's ID	CD4+ MAIT % (from CD3+ MAIT cells)		Participant's ID	CD4+ MAIT % (from CD3+ MAIT cells)	Participant's ID	CD4+ MAIT % (from CD3+ MAIT cells)
ME25	0.7	ME1	0.39		ME25	0.52	ME1	0.18		ME25	0.67	ME1	0.23		ME25	0.34	ME1	0.08
ME26	1.18	ME2	2.81		ME26	0.93	ME2	1.39		ME26	0.94	ME2	3.02		ME26	0.54	ME2	1.23
ME27	0.62	ME3	1.08		ME27	0.46	ME3	0.54		ME27	0.46	ME3	1.05		ME27	1.97	ME3	0.62
ME29	0.64	ME4	1.22		ME29	0.45	ME4	0.65		ME29	0.9	ME4	0.79		ME29	0.3	ME4	0.58
ME31	1.88	ME5	1.29		ME31	1.57	ME5	0.59		ME31	1.79	ME5	0.73		ME31	1.25	ME5	0.3
ME32	2.24	ME6	0.2		ME32	1.7	ME6	0.11		ME32	1.84	ME6	0.14		ME32	0.32	ME6	0.1
ME35	4.05	ME7	3.27		ME35	2.66	ME7	2.25		ME35	4.37	ME7	2.35		ME35	2.83	ME7	2.04
ME36	2.82	ME8	1.15		ME36	1.61	ME8	0.68		ME36	3.36	ME8	0.76		ME36	2.86	ME8	0.79
ME37	1.45	ME9	0.45		ME37	1.12	ME9	0.39		ME37	1.56	ME9	0.35		ME37	1.59	ME9	0.14
ME38	1.53	ME10	1.14		ME38	1.13	ME10	0.57		ME38	1.2	ME10	0.81		ME38	1.79	ME10	0.59
ME39	4.77	ME11	1.15		ME39	3.02	ME11	0.6		ME39	3.98	ME11	0.89		ME39	2	ME11	0.54
ME40	2.8	ME12	2.42		ME40	2.4	ME12	1.68		ME40	2.47	ME12	2.31		ME40	1.57	ME12	1.01
ME41	1.65	ME13	1.06		ME41	1.57	ME13	0.68		ME41	1.37	ME13	0.8		ME41	1.02	ME13	0.37
ME43	6.4	ME14	0.81		ME43	4.06	ME14	0.51		ME43	3.18	ME14	0.64		ME43	5.18	ME14	0.33
ME46	0.32	ME15	2.3		ME46	0.75	ME15	0.86		ME46	0.5	ME15	1.18		ME46	0.3	ME15	0.84
ME47	3.2	ME16	2.44		ME47	2.57	ME16	1.56		ME47	2.73	ME16	1.83		ME47	4.49	ME16	2.56
ME49	0.58	ME17	0.14		ME49	0.46	ME17	0.01		ME49	0.48	ME17	0.02		ME49	3.76	ME17	0.01
ME50	5.36	ME18	0.26		ME50	3.31	ME18	0.09		ME50	3.65	ME18	0.12		ME50	11.67	ME18	0.25
ME51	1.83	ME19	0.39		ME51	1.77	ME19	0.32		ME51	2.13	ME19	0.32		ME51	2.92	ME19	1.65
ME52	3.63	ME20	0.34		ME52	3.25	ME20	0.2		ME52	3.7	ME20	0.32		ME52	5.87	ME20	0.34
ME54	0.94	ME21	0.4		ME54	0.86	ME21	0.21		ME54	0.91	ME21	0.2		ME54	1.03	ME21	0.42
ME55	1.92	ME22	0.56		ME55	1.98	ME22	0.42		ME55	1.72	ME22	0.55		ME55	1.5	ME22	0.38
ME58	3.44	ME23	0.48		ME58	2.44	ME23	0.3		ME58	3.22	ME23	0.36		ME58	3.01	ME23	0.4
ME59	1.59	ME24	0.39		ME59	1.51	ME24	0.24		ME59	1.95	ME24	0.35		ME59	2.35	ME24	0.34
ME61	1.95	ME28	3.87		ME61	1.51	ME28	3.39		ME61	1.88	ME28	3.49		ME61	3.03	ME28	2.41
ME62	1.07	ME30	3.89		ME62	0.62	ME30	3.49		ME62	1.09	ME30	3.46		ME62	1.29	ME30	2.07
ME63	0.3	ME33	0.3		ME63	0.14	ME33	0.21		ME63	0.15	ME33	0.27		ME63	0.5	ME33	0.13
ME64	1.55	ME34	0.59		ME64	1.27	ME34	0.38		ME64	1.44	ME34	0.47		ME64	2.49	ME34	0.53
ME65	2.38	ME42	0.56		ME65	1.1	ME42	0.49		ME65	3.42	ME42	0.57		ME65	2.19	ME42	0.39
ME66	2.22	ME44	0.83		ME66	1.68	ME44	0.65		ME66	1.92	ME44	0.72		ME66	1.88	ME44	0.33
ME67	1.74	ME45	1.36		ME67	1.89	ME45	1.82		ME67	1.54	ME45	1.64		ME67	1.97	ME45	0.51
ME69	9.86	ME48	0.96		ME69	9.66	ME48	0.66		ME69	8.46	ME48	0.58		ME69	8.19	ME48	1.74
ME71	0.78	ME53	1.07		ME71	0.45	ME53	0.85		ME71	0.42	ME53	1		ME71	0.43	ME53	1.39
ME72	1.71	ME56	0.67		ME72	1.35	ME56	0.54		ME72	1.25	ME56	0.78		ME72	0.72	ME56	0.52
ME73	1.18	ME57	0.25		ME73	0.39	ME57	0.28		ME73	0.87	ME57	0.55		ME73	4.14	ME57	0.66
ME75	0.81	ME60	1.05		ME75	0.57	ME60	1.05		ME75	0.36	ME60	1.25		ME75	0.63	ME60	2.8
ME76	1.98	ME68	2.43		ME76	1.69	ME68	2.06		ME76	1.77	ME68	1.6		ME76	1.3	ME68	1.19
ME77	0.5	ME70	3.93		ME77	0.28	ME70	3.14		ME77	0.53	ME70	2.97		ME77	1.97	ME70	2.99
ME78	0.33	ME74	1.77		ME78	0.13	ME74	1.24		ME78	0.17	ME74	1.33		ME78	0.15	ME74	1.03
ME83	0.42	ME79	0.91		ME83	0.15	ME79	0.6		ME83	0.31	ME79	0.69		ME83	0.68	ME79	0.69
ME90	0.36	ME80	2.18		ME90	0.22	ME80	1.32		ME90	0.2	ME80	1.54		ME90	0.41	ME80	2.93
ME93	1.99	ME81	1.03		ME93	1.85	ME81	0.65		ME93	1.74	ME81	0.76		ME93	1.21	ME81	0.94
ME96	3.04	ME82	0.49		ME96	2.5	ME82	0.46		ME96	2.73	ME82	0.25		ME96	1.94	ME82	0.49
		ME84	0.55				ME84	0.24				ME84	0.31				ME84	0.23
		ME85	0.35				ME85	0.15				ME85	0.18				ME85	0.29
		ME86	0.68				ME86	0.54				ME86	0.71				ME86	0.67
		ME87	0.39				ME87	0.23				ME87	0.18				ME87	0.33
		ME88	0.63				ME88	0.54				ME88	0.54				ME88	0.48
		ME89	0.9				ME89	0.52				ME89	0.6				ME89	0.47
		ME91	6.34				ME91	6.41				ME91	5.83				ME91	4.65
		ME92	17.9				ME92	15.7				ME92	17.75				ME92	10.19
		ME94	1.44				ME94	1.15				ME94	1.35				ME94	0.83
		ME95	1.5				ME95	1.27				ME95	1.12				ME95	0.93

## Sheet: Fig2a
	Figure 2a. Differential expression of CD57-CD28- subsets in memory CD4+ T cells in mild/moderate (n=43) and severe ME/CFS (n=53).
		CD57-CD28- subset % from Central Memory CD4+ T cell and Effector Memory CD4+T cell
ME-MM		ME-SA			ME-MM		ME-SA
Participant's ID	CD57-CD28- subset % from Central Memory CD4+ T cell	Participant's ID	CD57-CD28- subset % from Central Memory CD4+ T cell		Participant's ID	CD57-CD28- subset % from Effector Memory CD4+ T cell	Participant's ID	CD57-CD28- subset % from Effector Memory CD4+ T cell
ME25	1.3	ME1	1.7		ME25	4.68	ME1	7.31
ME26	0.52	ME2	0.35		ME26	2.12	ME2	0.8
ME27	1.21	ME3	0.42		ME27	3.68	ME3	1.93
ME29	1.53	ME4	0.45		ME29	5.45	ME4	3.34
ME31	0.64	ME5	0.93		ME31	1.46	ME5	3.82
ME32	0.33	ME6	0.76		ME32	0.86	ME6	3.28
ME35	0.47	ME7	0.13		ME35	1.15	ME7	0.74
ME36	1.5	ME8	0.37		ME36	6.82	ME8	0.78
ME37	2.13	ME9	0.16		ME37	6.35	ME9	0.57
ME38	0.47	ME10	1.23		ME38	2.1	ME10	5.59
ME39	0.5	ME11	0.87		ME39	1.14	ME11	3.29
ME40	0.88	ME12	3.22		ME40	2.49	ME12	7.79
ME41	0.67	ME13	1.13		ME41	1.41	ME13	4.48
ME43	3.81	ME14	0.27		ME43	7.34	ME14	1.09
ME46	0.78	ME15	0.91		ME46	1.8	ME15	3.51
ME47	0.8	ME16	0.38		ME47	3.04	ME16	1.03
ME49	2.72	ME17	0.7		ME49	15.1	ME17	2.48
ME50	1.44	ME18	0.83		ME50	4.52	ME18	1.91
ME51	1.28	ME19	1.55		ME51	4.56	ME19	3.88
ME52	3.5	ME20	1.43		ME52	6.28	ME20	4.37
ME54	0.54	ME21	1.27		ME54	3.04	ME21	3.5
ME55	1.56	ME22	0.82		ME55	3.19	ME22	2.03
ME58	0.93	ME23	2.29		ME58	5.02	ME23	6.22
ME59	1.36	ME24	4.14		ME59	3.22	ME24	7.52
ME61	0.72	ME28	2.15		ME61	1.56	ME28	6.1
ME62	2.69	ME30	0.36		ME62	7.76	ME30	1.12
ME63	0.82	ME33	0.53		ME63	2.09	ME33	1.68
ME64	1.22	ME34	0.7		ME64	3.18	ME34	1.96
ME65	4.98	ME42	0.58		ME65	13.01	ME42	1.01
ME66	1.43	ME44	1.59		ME66	4.32	ME44	3.89
ME67	4.5	ME45	1.47		ME67	10.57	ME45	3.7
ME69	2.72	ME48	0.78		ME69	6.48	ME48	2.35
ME71	1.36	ME53	1.25		ME71	4.74	ME53	1.89
ME72	0.73	ME56	2.37		ME72	2.47	ME56	9.01
ME73	4.36	ME57	1.48		ME73	8.53	ME57	3.97
ME75	1.53	ME60	0.81		ME75	2.82	ME60	2.54
ME76	1.25	ME68	1.33		ME76	2.17	ME68	3.36
ME77	2.03	ME70	1.39		ME77	3.54	ME70	2.61
ME78	1.01	ME74	1.36		ME78	2.49	ME74	4.29
ME83	2.99	ME79	0.32		ME83	5.6	ME79	0.84
ME90	0.38	ME80	0.81		ME90	1.39	ME80	9.91
ME93	1.62	ME81	0.86		ME93	4.86	ME81	2.92
ME96	0.43	ME82	1.05		ME96	1.06	ME82	3.38
		ME84	0.62				ME84	1.9
		ME85	1.1				ME85	2.73
		ME86	4.18				ME86	11.21
		ME87	0.35				ME87	1.69
		ME88	0.35				ME88	0.89
		ME89	0.34				ME89	0.45
		ME91	0.47				ME91	1.24
		ME92	0.57				ME92	2
		ME94	0.53				ME94	7.4
		ME95	1				ME95	1.7

## Sheet: Fig2b
	Figure 2b. Differential expression of CD57-CD28- subsets in memory CD8+ T cells in mild/moderate (n=43) and severe ME/CFS (n=53).
	CD57-CD28- subset % from Effector Memory CD8+T cell and TEMRA CD8+T cell
ME-MM		ME-SA			ME-MM		ME-SA
Participant's ID	CD57-CD28- subset % from Effector Memory CD8+ T cell	Participant's ID	CD57-CD28- subset % from Effector Memory CD8+ T cell		Participant's ID	CD57-CD28- subset % from TEMRA CD8+ T cell	Participant's ID	CD57-CD28- subset % from TEMRA CD8+ T cell
ME25	20.96	ME1	27.3		ME25	26.56	ME1	17.98
ME26	20.36	ME2	10.31		ME26	16.4	ME2	26.78
ME27	22.12	ME3	17.31		ME27	23.78	ME3	29.96
ME29	29.12	ME4	12.7		ME29	10.23	ME4	13.62
ME31	22.04	ME5	25.42		ME31	34.74	ME5	24.6
ME32	8	ME6	7.86		ME32	16.38	ME6	12.44
ME35	5.81	ME7	4.82		ME35	20.93	ME7	9.55
ME36	19.13	ME8	5.03		ME36	22.67	ME8	14
ME37	23	ME9	7.05		ME37	28.83	ME9	10.93
ME38	17.3	ME10	18.18		ME38	24.5	ME10	21.14
ME39	27.37	ME11	26.3		ME39	48.17	ME11	25.74
ME40	16.11	ME12	22		ME40	16.93	ME12	16.66
ME41	10.78	ME13	26.66		ME41	28.4	ME13	32.04
ME43	30.67	ME14	11.14		ME43	29.5	ME14	18.3
ME46	21.18	ME15	10.37		ME46	25.8	ME15	5.89
ME47	20.77	ME16	14.3		ME47	23.67	ME16	32.48
ME49	21.55	ME17	12.4		ME49	5.56	ME17	15.8
ME50	15.7	ME18	10.46		ME50	20.3	ME18	16.04
ME51	18.5	ME19	18.98		ME51	22.4	ME19	16.9
ME52	18.33	ME20	20.92		ME52	23.9	ME20	18.16
ME54	25.1	ME21	15.04		ME54	21.07	ME21	15.54
ME55	13.44	ME22	8.64		ME55	16.07	ME22	14.7
ME58	12.25	ME23	19.86		ME58	29.07	ME23	22.46
ME59	21.28	ME24	17.74		ME59	23.73	ME24	9.18
ME61	16.5	ME28	25.15		ME61	43.93	ME28	24.2
ME62	22.49	ME30	14.79		ME62	22	ME30	29.1
ME63	16.23	ME33	7.15		ME63	15.5	ME33	11.17
ME64	13.64	ME34	17.15		ME64	17.3	ME34	22.7
ME65	47.7	ME42	2.71		ME65	52.33	ME42	5.9
ME66	20.4	ME44	19.12		ME66	20.3	ME44	16.93
ME67	26.37	ME45	17.73		ME67	14.97	ME45	20.43
ME69	18.88	ME48	16.3		ME69	29.1	ME48	25
ME71	16	ME53	7.66		ME71	15.65	ME53	13.6
ME72	9.91	ME56	21.67		ME72	13.15	ME56	26.47
ME73	37.1	ME57	18.2		ME73	41.75	ME57	18
ME75	9.37	ME60	23.13		ME75	14.5	ME60	24.17
ME76	22.65	ME68	13.43		ME76	28.05	ME68	27
ME77	18.95	ME70	22.1		ME77	13	ME70	22.75
ME78	11.63	ME74	28.6		ME78	20.95	ME74	34.55
ME83	9.13	ME79	5.09		ME83	7.77	ME79	12.05
ME90	3.7	ME80	16		ME90	8.2	ME80	25.7
ME93	18.85	ME81	10.38		ME93	17.35	ME81	15.15
ME96	7.11	ME82	17.55		ME96	10.15	ME82	18.35
		ME84	6.2				ME84	10.1
		ME85	16.3				ME85	20.3
		ME86	26.4				ME86	16.55
		ME87	4.82				ME87	6.88
		ME88	5.31				ME88	13.45
		ME89	4.16				ME89	10.65
		ME91	10.05				ME91	15.85
		ME92	7.52				ME92	19
		ME94	5.45				ME94	6.4
		ME95	8.46				ME95	10.7

## Sheet: Fig2c
	Figure 2c. Differential expression of CD28+ subset % in MAIT cells in mild/moderate (n=43) and severe ME/CFS (n=53).
ME-MM		ME-SA			ME-MM		ME-SA			ME-MM		ME-SA
Participant's ID	CD28+ subset % from CD3+ MAIT cell	Participant's ID	CD28+ subset % from CD3+ MAIT cell		Participant's ID	CD28+ subset % from CD8+ MAIT cell	Participant's ID	CD28+ subset % from CD8+ MAIT cell		Participant's ID	CD28+ subset % from CD4-CD8- MAIT cell	Participant's ID	CD28+ subset % from CD4-CD8- MAIT cell
ME25	94.44	ME1	92.46		ME25	98.92	ME1	97.78		ME25	93.24	ME1	86.82
ME26	87.18	ME2	97.2		ME26	87.18	ME2	97.64		ME26	94.32	ME2	97.8
ME27	94.8	ME3	93.78		ME27	98.48	ME3	97.7		ME27	93.86	ME3	94.02
ME29	88.86	ME4	96.96		ME29	98.82	ME4	99.54		ME29	85.98	ME4	96.38
ME31	96.06	ME5	93.94		ME31	98.86	ME5	97.98		ME31	96.54	ME5	91.46
ME32	98.72	ME6	94.62		ME32	99.6	ME6	98.12		ME32	98.26	ME6	88.36
ME35	93.9	ME7	96.5		ME35	97.67	ME7	97.34		ME35	93.33	ME7	95.88
ME36	92.87	ME8	98.16		ME36	98.5	ME8	99.5		ME36	91.77	ME8	96.68
ME37	83.1	ME9	98.24		ME37	94.87	ME9	99.56		ME37	81.63	ME9	96.84
ME38	98.3	ME10	95.84		ME38	99.3	ME10	97.06		ME38	98.03	ME10	96.8
ME39	97.77	ME11	93.64		ME39	99.23	ME11	98.12		ME39	94.7	ME11	94.14
ME40	96.77	ME12	77.36		ME40	99.2	ME12	77.44		ME40	94.4	ME12	89.74
ME41	97.07	ME13	92.8		ME41	98.3	ME13	96.98		ME41	96.47	ME13	93.58
ME43	85.8	ME14	95.02		ME43	92.6	ME14	95.98		ME43	84.7	ME14	96.44
ME46	95.18	ME15	92.48		ME46	97.95	ME15	97.4		ME46	97.23	ME15	92.56
ME47	96.47	ME16	98.56		ME47	98.87	ME16	98.82		ME47	94.97	ME16	99.34
ME49	97.43	ME17	95.76		ME49	99.53	ME17	98.22		ME49	95.63	ME17	82.6
ME50	93.73	ME18	97.38		ME50	98.8	ME18	98.88		ME50	91.93	ME18	98.14
ME51	92.3	ME19	92.08		ME51	97.7	ME19	96.36		ME51	92.47	ME19	92.48
ME52	87.33	ME20	96.6		ME52	95.1	ME20	99.06		ME52	86.7	ME20	95.82
ME54	96.6	ME21	92.36		ME54	98.67	ME21	97.18		ME54	96.1	ME21	94.26
ME55	87.9	ME22	96.34		ME55	96.67	ME22	98.18		ME55	85.97	ME22	95.34
ME58	93.43	ME23	90.04		ME58	98.4	ME23	98.52		ME58	91.43	ME23	83.36
ME59	90	ME24	92.12		ME59	99.07	ME24	98.32		ME59	85.17	ME24	84.74
ME61	95.73	ME28	92.96		ME61	98.33	ME28	98.92		ME61	94.17	ME28	93.9
ME62	87.33	ME30	97.9		ME62	99.03	ME30	99.18		ME62	84.1	ME30	97.62
ME63	95.17	ME33	98.32		ME63	98.57	ME33	99.76		ME63	88.03	ME33	96.74
ME64	92.57	ME34	93.98		ME64	98.93	ME34	97.92		ME64	90.37	ME34	91.24
ME65	77.6	ME42	98.17		ME65	96.5	ME42	99.8		ME65	70.43	ME42	96
ME66	95.37	ME44	91.77		ME66	99.27	ME44	98.5		ME66	90.53	ME44	89.6
ME67	82.8	ME45	91.45		ME67	97.23	ME45	98.28		ME67	71.2	ME45	89.58
ME69	87.58	ME48	91.07		ME69	98.83	ME48	98.8		ME69	84.93	ME48	78.43
ME71	91.55	ME53	96.5		ME71	96.55	ME53	98.63		ME71	83.65	ME53	94.83
ME72	97.95	ME56	95.13		ME72	99.25	ME56	98.8		ME72	95.3	ME56	93.4
ME73	83.5	ME57	92.47		ME73	85.5	ME57	98.53		ME73	88.6	ME57	91.47
ME75	85.8	ME60	93.57		ME75	92.85	ME60	97.07		ME75	79.65	ME60	92.63
ME76	94.25	ME68	90.88		ME76	97	ME68	94.93		ME76	92.65	ME68	90.4
ME77	88	ME70	94.25		ME77	94.1	ME70	97.58		ME77	89.25	ME70	93.55
ME78	95.5	ME74	93.7		ME78	99.35	ME74	97.75		ME78	88.6	ME74	92.55
ME83	95.3	ME79	96.75		ME83	99.5	ME79	98.55		ME83	87.9	ME79	94.9
ME90	99	ME80	89.15		ME90	99.75	ME80	86.85		ME90	97.45	ME80	95.55
ME93	95.85	ME81	96.5		ME93	99.7	ME81	98.7		ME93	89.45	ME81	95
ME96	96.7	ME82	95.55		ME96	98.8	ME82	98.85		ME96	93.2	ME82	90.85
		ME84	95.75				ME84	98.45				ME84	94
		ME85	96.1				ME85	98.25				ME85	94.7
		ME86	87.3				ME86	97.25				ME86	84.05
		ME87	95.75				ME87	98.4				ME87	93.2
		ME88	99				ME88	99.75				ME88	98.2
		ME89	98.4				ME89	99.6				ME89	97.65
		ME91	97.6				ME91	99.8				ME91	95.05
		ME92	96.6				ME92	99.5				ME92	96.05
		ME94	99.3				ME94	99.8				ME94	98.8
		ME95	97.65				ME95	99.6				ME95	93.15

## Sheet: Fig2d
	Figure 2d.Correlation analysis of frequencies of CD28+ MAIT cells and CD57-CD28- subsets in CD4+T cells and CD8+T cells (Left), NK cells (middle), and CD3+ MAIT cells (Right).
	ME-MM					ME-SA				ME-MM				ME-SA				ME-MM				ME-SA
	X axis	Group A	Group B			X axis	Group A	Group B			X axis	Group A			X axis	Group A			X axis	Group A			X axis	Group A
Participant's ID with timepoint	CD28+ % (from CD3+ MAIT)	CD57-CD28- % (from CD8+ T cell)	CD57-CD28- % (from CD4+ T cell)		Participant's ID with timepoint	CD28+ % (from CD3+ MAIT)	CD57-CD28- % (from CD8+ T cell)	CD57-CD28- % (from CD4+ T cell)		Participant's ID with timepoint	CD28+ % (from CD3+ MAIT)	CD56+ NK cell % (from live cells)		Participant's ID with timepoint	CD28+ % (from CD3+ MAIT)	CD56+ NK cell % (from live cells)		Participant's ID with timepoint	CD28+ % (from CD3+ MAIT)	CD3+ MAIT % (from CD3+ T cells)		Participant's ID with timepoint	CD28+ % (from CD3+ MAIT)	CD3+ MAIT % (from CD3+ T cells)
ME25_T1	98.8	11.3	0.69		ME1_T1	96.8	27	1.41		ME25_T1	98.8	8.78		ME1_T1	96.8	9.64		ME25_T1	98.8	3.03		ME1_T1	96.8	3.66
ME25_T2	99	11	0.55		ME1_T2	96.3	28.9	2.44		ME25_T2	99	10.3		ME1_T2	96.3	12.4		ME25_T2	99	3.54		ME1_T2	96.3	3.83
ME25_T3	88.2	19.8	3.63		ME1_T3	98.1	23.3	1.94		ME25_T3	88.2	5.01		ME1_T3	98.1	10.3		ME25_T3	88.2	1.8		ME1_T3	98.1	4.5
ME25_T4	88.1	22.6	5.26		ME1_T4	84.2	33.7	5.36		ME25_T4	88.1	1.49		ME1_T4	84.2	8.51		ME25_T4	88.1	1.38		ME1_T4	84.2	2.62
ME25_T5	98.1	10.2	0.94		ME1_T5	86.9	37.2	6.05		ME25_T5	98.1	9.61		ME1_T5	86.9	8.62		ME25_T5	98.1	2.37		ME1_T5	86.9	3.78
ME26_T1	88.3	16.4	1.62		ME2_T1	97.2	16	3.15		ME26_T1	88.3	4.36		ME2_T1	97.2	7.36		ME26_T1	88.3	0.26		ME2_T1	97.2	0.93
ME26_T2	94	8.8	0.69		ME2_T2	98.4	15.1	2.2		ME26_T2	94	5.37		ME2_T2	98.4	5.82		ME26_T2	94	0.29		ME2_T2	98.4	1.33
ME26_T3	85.1	11.9	0.82		ME2_T3	96.7	15.3	2.72		ME26_T3	85.1	4.34		ME2_T3	96.7	4.74		ME26_T3	85.1	0.13		ME2_T3	96.7	1
ME26_T4	85.2	13.4	1.81		ME2_T4	96.4	16.4	1.85		ME26_T4	85.2	7.07		ME2_T4	96.4	6.82		ME26_T4	85.2	0.11		ME2_T4	96.4	0.59
ME26_T5	83.3	11.2	1.04		ME2_T5	97.3	13.5	1.82		ME26_T5	83.3	6.12		ME2_T5	97.3	5.44		ME26_T5	83.3	0.14		ME2_T5	97.3	1.15
ME27_T1	98.5	9.5	0.64		ME3_T1	98.3	16.7	1.6		ME27_T1	98.5	11.6		ME3_T1	98.3	18.3		ME27_T1	98.5	3.51		ME3_T1	98.3	1.84
ME27_T2	96.8	9.6	0.75		ME3_T2	98.3	19.3	1.71		ME27_T2	96.8	12.3		ME3_T2	98.3	17.4		ME27_T2	96.8	2.55		ME3_T2	98.3	2.6
ME27_T3	86.6	14.4	2.67		ME3_T3	95.4	24.4	2.34		ME27_T3	86.6	4.16		ME3_T3	95.4	21.2		ME27_T3	86.6	2.18		ME3_T3	95.4	1.33
ME27_T4	94.9	12	2.38		ME3_T4	83.8	19.9	2.44		ME27_T4	94.9	6.76		ME3_T4	83.8	15		ME27_T4	94.9	2.78		ME3_T4	83.8	1.4
ME27_T5	97.2	7.4	0.92		ME3_T5	93.1	24.6	1.73		ME27_T5	97.2	9.71		ME3_T5	93.1	21.7		ME27_T5	97.2	3.25		ME3_T5	93.1	1.86
ME29_T1	72.5	18.8	4.26		ME4_T1	97.5	21.8	4.47		ME29_T1	72.5	1.27		ME4_T1	97.5	4.93		ME29_T1	72.5	1.49		ME4_T1	97.5	1.8
ME29_T2	95.5	6.9	1.16		ME4_T2	97.9	23.6	5.05		ME29_T2	95.5	4.23		ME4_T2	97.9	4.66		ME29_T2	95.5	1.65		ME4_T2	97.9	1.37
ME29_T3	81.3	9.9	2.2		ME4_T3	95.8	39.9	13.9		ME29_T3	81.3	2.16		ME4_T3	95.8	3.19		ME29_T3	81.3	1.09		ME4_T3	95.8	1.2
ME29_T4	97.6	5.5	0.83		ME4_T4	94.6	25.3	7		ME29_T4	97.6	3.21		ME4_T4	94.6	3.06		ME29_T4	97.6	1.62		ME4_T4	94.6	1.56
ME29_T5	97.4	6.5	0.92		ME4_T5	99	29.3	9.35		ME29_T5	97.4	5		ME4_T5	99	5.95		ME29_T5	97.4	1.27		ME4_T5	99	2.65
ME31_T1	95.2	14.6	0.57		ME5_T1	97.7	18.7	2.4		ME31_T1	95.2	8.14		ME5_T1	97.7	10		ME31_T1	95.2	1.51		ME5_T1	97.7	1.11
ME31_T2	98.2	11.9	0.54		ME5_T2	97.7	28	4.04		ME31_T2	98.2	10		ME5_T2	97.7	13.8		ME31_T2	98.2	2.02		ME5_T2	97.7	1.86
ME31_T3	92	19.6	1.4		ME5_T3	90.9	32.4	4.84		ME31_T3	92	4.07		ME5_T3	90.9	5.61		ME31_T3	92	1.92		ME5_T3	90.9	1.03
ME31_T4	97.2	13.5	1.28		ME5_T4	86.3	20.3	2.88		ME31_T4	97.2	10.8		ME5_T4	86.3	9.82		ME31_T4	97.2	2.81		ME5_T4	86.3	0.54
ME31_T5	97.7	16.1	0.85		ME5_T5	97.1	21.9	3.59		ME31_T5	97.7	10.9		ME5_T5	97.1	7.1		ME31_T5	97.7	3.8		ME5_T5	97.1	0.92
ME32_T1	98.2	6.8	0.62		ME6_T1	95.9	12.9	0.45		ME32_T1	98.2	10.5		ME6_T1	95.9	10.8		ME32_T1	98.2	1.32		ME6_T1	95.9	6.32
ME32_T2	99.5	5.5	0.53		ME6_T2	95.8	14.8	0.65		ME32_T2	99.5	18.8		ME6_T2	95.8	5.59		ME32_T2	99.5	7.16		ME6_T2	95.8	8.99
ME32_T3	97.6	7	0.74		ME6_T3	92.2	12.9	0.84		ME32_T3	97.6	10.8		ME6_T3	92.2	7.24		ME32_T3	97.6	3.23		ME6_T3	92.2	4.5
ME32_T4	98.8	5.3	0.34		ME6_T4	94	11.7	0.84		ME32_T4	98.8	13.1		ME6_T4	94	9.38		ME32_T4	98.8	2.86		ME6_T4	94	4.9
ME32_T5	99.5	6	0.46		ME6_T5	95.2	13.3	0.52		ME32_T5	99.5	15.6		ME6_T5	95.2	8.14		ME32_T5	99.5	2.31		ME6_T5	95.2	3.32
ME35_T1	94.5	12.7	0.81		ME7_T1	96.3	11.6	1.8		ME35_T1	94.5	12.9		ME7_T1	96.3	11.1		ME35_T1	94.5	5.57		ME7_T1	96.3	9.66
ME35_T2	93.4	13.1	1.14		ME7_T2	98.1	13.5	1.63		ME35_T2	93.4	11.7		ME7_T2	98.1	7.13		ME35_T2	93.4	3.94		ME7_T2	98.1	13.6
ME35_T3	93.8	13.8	1.27		ME7_T3	95.8	20	5.42		ME35_T3	93.8	13.1		ME7_T3	95.8	4.01		ME35_T3	93.8	5.21		ME7_T3	95.8	8.81
ME36_T1	86.6	16.8	3.27		ME7_T4	95.6	11.3	1.47		ME36_T1	86.6	6.84		ME7_T4	95.6	14.9		ME36_T1	86.6	1.41		ME7_T4	95.6	8.92
ME36_T2	94.6	12.8	2.14		ME7_T5	96.7	8	1.04		ME36_T2	94.6	7.52		ME7_T5	96.7	9.94		ME36_T2	94.6	1.74		ME7_T5	96.7	10.3
ME36_T3	97.4	15.4	1.93		ME8_T1	99.4	9	0.75		ME36_T3	97.4	12.8		ME8_T1	99.4	31.1		ME36_T3	97.4	1.86		ME8_T1	99.4	8.59
ME37_T1	58.7	30.9	7.2		ME8_T2	99.2	9.9	0.63		ME37_T1	58.7	1.39		ME8_T2	99.2	23.7		ME37_T1	58.7	4.39		ME8_T2	99.2	10.8
ME37_T2	94	12.5	1.87		ME8_T3	96.8	8.2	0.69		ME37_T2	94	3.67		ME8_T3	96.8	16.3		ME37_T2	94	5.87		ME8_T3	96.8	5.71
ME37_T3	96.6	9.6	1.23		ME8_T4	96.8	9.5	0.65		ME37_T3	96.6	4.79		ME8_T4	96.8	27		ME37_T3	96.6	5.14		ME8_T4	96.8	6.04
ME38_T1	97.9	8.8	0.74		ME8_T5	98.6	9.4	0.68		ME38_T1	97.9	6.54		ME8_T5	98.6	27.4		ME38_T1	97.9	2.04		ME8_T5	98.6	6.7
ME38_T2	98.8	10.4	0.74		ME9_T1	98.3	8.3	1.21		ME38_T2	98.8	11.3		ME9_T1	98.3	6.59		ME38_T2	98.8	2.11		ME9_T1	98.3	1.76
ME38_T3	98.2	10.7	0.86		ME9_T2	99.1	10.1	1.3		ME38_T3	98.2	7.07		ME9_T2	99.1	7.83		ME38_T3	98.2	1.92		ME9_T2	99.1	5.07
ME39_T1	98.5	14.8	0.94		ME9_T3	97.5	12.9	1.95		ME39_T1	98.5	5.88		ME9_T3	97.5	7.32		ME39_T1	98.5	1.77		ME9_T3	97.5	2.87
ME39_T2	96.9	19.3	1.2		ME9_T4	96.9	12.5	2.22		ME39_T2	96.9	5.32		ME9_T4	96.9	7.28		ME39_T2	96.9	1.82		ME9_T4	96.9	3.42
ME39_T3	97.9	17.7	0.74		ME9_T5	99.4	9.7	2.15		ME39_T3	97.9	5.25		ME9_T5	99.4	7.59		ME39_T3	97.9	1.52		ME9_T5	99.4	4.39
ME40_T1	93.7	12.7	2.4		ME10_T1	96.2	23.5	3.19		ME40_T1	93.7	6.84		ME10_T1	96.2	2.99		ME40_T1	93.7	1.48		ME10_T1	96.2	1.05
ME40_T2	98.9	7.9	0.78		ME10_T2	97.2	18.8	3.5		ME40_T2	98.9	7.59		ME10_T2	97.2	3.32		ME40_T2	98.9	3.9		ME10_T2	97.2	0.77
ME40_T3	97.7	11.3	1.33		ME10_T3	94.6	20.7	3.2		ME40_T3	97.7	8.58		ME10_T3	94.6	2.58		ME40_T3	97.7	2.8		ME10_T3	94.6	0.61
ME41_T1	94.5	16.2	1.39		ME10_T4	94.9	20.4	3.6		ME41_T1	94.5	9.57		ME10_T4	94.9	1.53		ME41_T1	94.5	1.37		ME10_T4	94.9	0.58
ME41_T2	98.5	11.3	1.34		ME10_T5	96.3	22.6	3.26		ME41_T2	98.5	9.59		ME10_T5	96.3	2.1		ME41_T2	98.5	3.68		ME10_T5	96.3	0.62
ME41_T3	98.2	12.3	1.29		ME11_T1	96.2	23.8	2.91		ME41_T3	98.2	10.2		ME11_T1	96.2	3.34		ME41_T3	98.2	3.43		ME11_T1	96.2	2.8
ME43_T1	96.8	13.6	2.07		ME11_T2	93.1	18.9	2.34		ME43_T1	96.8	14.3		ME11_T2	93.1	2.79		ME43_T1	96.8	1.21		ME11_T2	93.1	2.25
ME43_T2	64.7	42.4	14.3		ME11_T3	90.8	15.2	3.18		ME43_T2	64.7	5.24		ME11_T3	90.8	2.29		ME43_T2	64.7	0.91		ME11_T3	90.8	1.37
ME43_T3	95.9	20.8	2.94		ME11_T4	95.8	23.4	5.24		ME43_T3	95.9	9.91		ME11_T4	95.8	4.71		ME43_T3	95.9	1.1		ME11_T4	95.8	3.72
ME46_T1	89	33	3		ME11_T5	92.3	22	3.75		ME46_T1	89	10.2		ME11_T5	92.3	3.37		ME46_T1	89	7.83		ME11_T5	92.3	1.92
ME46_T2	96	23.3	2.32		ME12_T1	85.4	13.3	0.33		ME46_T2	96	24.1		ME12_T1	85.4	10.1		ME46_T2	96	7.5		ME12_T1	85.4	4.15
ME46_T3	97.3	20.2	2.15		ME12_T2	81.8	17	0.56		ME46_T3	97.3	20.2		ME12_T2	81.8	10.1		ME46_T3	97.3	9.16		ME12_T2	81.8	2.86
ME46_T4	98.4	20.4	1.55		ME12_T3	72.4	14.4	0.83		ME46_T4	98.4	19		ME12_T3	72.4	2.13		ME46_T4	98.4	8.51		ME12_T3	72.4	3.04
ME47_T1	96.8	13.3	1.4		ME12_T4	72.2	21.3	0.98		ME47_T1	96.8	9.5		ME12_T4	72.2	11.3		ME47_T1	96.8	2.23		ME12_T4	72.2	2.64
ME47_T2	94.3	13.7	2.44		ME12_T5	75	18	0.79		ME47_T2	94.3	4.82		ME12_T5	75	5.22		ME47_T2	94.3	3.42		ME12_T5	75	2.72
ME47_T3	98.3	11.3	1.05		ME13_T1	96.1	10.1	1.62		ME47_T3	98.3	9.9		ME13_T1	96.1	14.7		ME47_T3	98.3	3.2		ME13_T1	96.1	2.96
ME49_T1	97.6	5.8	1.64		ME13_T2	88.2	13.8	2.35		ME49_T1	97.6	8.14		ME13_T2	88.2	10.7		ME49_T1	97.6	2.04		ME13_T2	88.2	1.16
ME49_T2	95.8	6.1	1.56		ME13_T3	88.8	16.7	4.55		ME49_T2	95.8	6.59		ME13_T3	88.8	7.38		ME49_T2	95.8	2.64		ME13_T3	88.8	1.79
ME49_T3	98.9	4.6	1.08		ME13_T4	95.2	15.8	3.63		ME49_T3	98.9	7.91		ME13_T4	95.2	12.3		ME49_T3	98.9	3.33		ME13_T4	95.2	2.59
ME50_T1	86.1	20.4	5.43		ME13_T5	95.7	13.8	2.56		ME50_T1	86.1	8.98		ME13_T5	95.7	9.14		ME50_T1	86.1	1.2		ME13_T5	95.7	2.61
ME50_T2	97	10.1	1.18		ME14_T1	95.8	19.8	4.04		ME50_T2	97	18.7		ME14_T1	95.8	5.75		ME50_T2	97	2.45		ME14_T1	95.8	5.31
ME50_T3	98.1	7.7	1.15		ME14_T2	93.1	20.7	2.83		ME50_T3	98.1	26		ME14_T2	93.1	4.06		ME50_T3	98.1	1.69		ME14_T2	93.1	3.75
ME51_T1	80.6	24.8	4.7		ME14_T3	94.1	20.4	3.08		ME51_T1	80.6	1.02		ME14_T3	94.1	5.26		ME51_T1	80.6	2.68		ME14_T3	94.1	4.58
ME51_T2	97.6	6.5	0.85		ME14_T4	96	23.6	4.16		ME51_T2	97.6	4.48		ME14_T4	96	3.81		ME51_T2	97.6	4.1		ME14_T4	96	7.04
ME51_T3	98.7	7.7	0.84		ME14_T5	96.1	23.2	3.59		ME51_T3	98.7	4.81		ME14_T5	96.1	4.43		ME51_T3	98.7	4.16		ME14_T5	96.1	5.73
ME52_T1	73.6	30.5	10.4		ME15_T1	93.2	13.2	0.75		ME52_T1	73.6	1.81		ME15_T1	93.2	8.15		ME52_T1	73.6	1.16		ME15_T1	93.2	2.16
ME52_T2	93.1	9	0.91		ME15_T2	92.6	13.4	0.96		ME52_T2	93.1	11.1		ME15_T2	92.6	10.8		ME52_T2	93.1	2.39		ME15_T2	92.6	1.62
ME52_T3	95.3	9.3	0.8		ME15_T3	84.3	15.2	2.27		ME52_T3	95.3	10.6		ME15_T3	84.3	2.97		ME52_T3	95.3	1.13		ME15_T3	84.3	0.76
ME54_T1	96.7	17.6	1.55		ME15_T4	95.7	15.9	2.01		ME54_T1	96.7	19.5		ME15_T4	95.7	9.68		ME54_T1	96.7	2.47		ME15_T4	95.7	1.96
ME54_T2	96.2	18.4	2.39		ME15_T5	96.6	18.2	2.41		ME54_T2	96.2	27.6		ME15_T5	96.6	13.6		ME54_T2	96.2	2.95		ME15_T5	96.6	2.31
ME54_T3	96.9	16.8	2.22		ME16_T1	98.4	12.7	1.64		ME54_T3	96.9	12.4		ME16_T1	98.4	2.36		ME54_T3	96.9	2.81		ME16_T1	98.4	1
ME55_T1	78.9	16.3	3.82		ME16_T2	98.4	17.7	1.47		ME55_T1	78.9	5.32		ME16_T2	98.4	2.18		ME55_T1	78.9	12		ME16_T2	98.4	1.67
ME55_T2	88.6	13	1.84		ME16_T3	98.2	29.5	5.71		ME55_T2	88.6	6.03		ME16_T3	98.2	2.5		ME55_T2	88.6	6.08		ME16_T3	98.2	1.6
ME55_T3	96.2	6.9	1.26		ME16_T4	98.7	31.9	7.55		ME55_T3	96.2	8.97		ME16_T4	98.7	2.6		ME55_T3	96.2	9.81		ME16_T4	98.7	1.55
ME58_T1	84.9	15.4	3.22		ME16_T5	99.1	13	1.64		ME58_T1	84.9	2.97		ME16_T5	99.1	2.58		ME58_T1	84.9	1.36		ME16_T5	99.1	2.38
ME58_T2	97.4	15.6	1.49		ME17_T1	98.5	13.5	6.15		ME58_T2	97.4	4.61		ME17_T1	98.5	10.9		ME58_T2	97.4	1.39		ME17_T1	98.5	5.01
ME58_T3	98	10.5	1.2		ME17_T2	96.5	11.5	4.23		ME58_T3	98	5.17		ME17_T2	96.5	7.89		ME58_T3	98	1.64		ME17_T2	96.5	3.9
ME59_T1	78.3	25.6	3.45		ME17_T3	95.1	16.4	13		ME59_T1	78.3	3.17		ME17_T3	95.1	6.34		ME59_T1	78.3	2.29		ME17_T3	95.1	4.64
ME59_T2	93.9	18.7	2.56		ME17_T4	93.1	18.5	11.8		ME59_T2	93.9	6.11		ME17_T4	93.1	10		ME59_T2	93.9	2.74		ME17_T4	93.1	3.87
ME59_T3	97.8	13	1.25		ME17_T5	95.6	14.2	6.32		ME59_T3	97.8	11.7		ME17_T5	95.6	10.7		ME59_T3	97.8	3.75		ME17_T5	95.6	5.06
ME61_T1	95.3	18.6	1.09		ME18_T1	97.7	21	1.9		ME61_T1	95.3	7.37		ME18_T1	97.7	22.1		ME61_T1	95.3	1.26		ME18_T1	97.7	2.29
ME61_T2	97.6	15.2	1.25		ME18_T2	97.8	44.4	12.7		ME61_T2	97.6	8.57		ME18_T2	97.8	23.2		ME61_T2	97.6	2.58		ME18_T2	97.8	3.34
ME61_T3	94.3	22	2.19		ME18_T3	97	13.5	1.37		ME61_T3	94.3	4.03		ME18_T3	97	24.7		ME61_T3	94.3	2.66		ME18_T3	97	1.84
ME62_T1	74.2	20.7	7.51		ME18_T4	97.4	9.8	1.13		ME62_T1	74.2	5.77		ME18_T4	97.4	19.5		ME62_T1	74.2	2.49		ME18_T4	97.4	3.04
ME62_T2	95.6	10	1.91		ME18_T5	97	12.6	1.56		ME62_T2	95.6	14.4		ME18_T5	97	26.5		ME62_T2	95.6	2.31		ME18_T5	97	2
ME62_T3	92.2	11.9	2.66		ME19_T1	92.5	21.7	0.34		ME62_T3	92.2	7.43		ME19_T1	92.5	11.3		ME62_T3	92.2	2.55		ME19_T1	92.5	1.9
ME63_T1	91.1	11.2	1.69		ME19_T2	94.7	23	0.52		ME63_T1	91.1	4.43		ME19_T2	94.7	10.7		ME63_T1	91.1	0.68		ME19_T2	94.7	2.83
ME63_T2	95.6	12.8	1.75		ME19_T3	95.1	26.4	0.71		ME63_T2	95.6	6.92		ME19_T3	95.1	6.3		ME63_T2	95.6	1.65		ME19_T3	95.1	4.51
ME63_T3	98.8	7.8	1.4		ME19_T4	85.6	29.6	2.53		ME63_T3	98.8	10.7		ME19_T4	85.6	3.98		ME63_T3	98.8	3.54		ME19_T4	85.6	2.35
ME64_T1	86.6	12.6	3.69		ME19_T5	92.5	30.6	1.57		ME64_T1	86.6	4.18		ME19_T5	92.5	8.06		ME64_T1	86.6	6.45		ME19_T5	92.5	3.51
ME64_T2	96.3	7	0.92		ME20_T1	98.4	12.5	0.73		ME64_T2	96.3	6.55		ME20_T1	98.4	23		ME64_T2	96.3	5.77		ME20_T1	98.4	3.35
ME64_T3	94.8	10.5	1.85		ME20_T2	96.3	12.8	0.65		ME64_T3	94.8	8.93		ME20_T2	96.3	15.2		ME64_T3	94.8	8.91		ME20_T2	96.3	2.19
ME65_T1	96.2	16.5	2.37		ME20_T3	95.4	15.9	1.44		ME65_T1	96.2	6.35		ME20_T3	95.4	11.2		ME65_T1	96.2	0.74		ME20_T3	95.4	3.36
ME65_T2	61.7	40.3	9.54		ME20_T4	95.6	9.8	0.83		ME65_T2	61.7	1.33		ME20_T4	95.6	8.71		ME65_T2	61.7	0.57		ME20_T4	95.6	2.78
ME65_T3	74.9	33	7.97		ME20_T5	97.3	11.7	0.62		ME65_T3	74.9	2.19		ME20_T5	97.3	20.5		ME65_T3	74.9	0.46		ME20_T5	97.3	2.81
ME66_T1	96.2	14.6	2.23		ME21_T1	92.3	8.6	0.75		ME66_T1	96.2	6.28		ME21_T1	92.3	16.7		ME66_T1	96.2	3.39		ME21_T1	92.3	7.35
ME66_T2	95.6	13.4	2.05		ME21_T2	92.3	10.1	0.97		ME66_T2	95.6	6.42		ME21_T2	92.3	11.9		ME66_T2	95.6	3.55		ME21_T2	92.3	6.4
ME66_T3	94.3	13.3	2.23		ME21_T3	94.5	10.7	1.69		ME66_T3	94.3	4.95		ME21_T3	94.5	21.3		ME66_T3	94.3	4.63		ME21_T3	94.5	8.3
ME67_T1	75.1	9.6	8.77		ME21_T4	88.9	6.7	0.51		ME67_T1	75.1	2.06		ME21_T4	88.9	9.65		ME67_T1	75.1	2.17		ME21_T4	88.9	6.14
ME67_T2	78.8	8.1	5.86		ME21_T5	93.8	5.8	0.48		ME67_T2	78.8	2.21		ME21_T5	93.8	10.9		ME67_T2	78.8	2.34		ME21_T5	93.8	5.62
ME67_T3	94.5	4.6	1.51		ME22_T1	98.1	12	0.85		ME67_T3	94.5	6.09		ME22_T1	98.1	12.6		ME67_T3	94.5	2.66		ME22_T1	98.1	3.41
ME69_T1	95.9	10.5	1.72		ME22_T2	97.3	11.5	0.57		ME69_T1	95.9	6.75		ME22_T2	97.3	8.33		ME69_T1	95.9	2.73		ME22_T2	97.3	3.84
ME69_T2	93.8	9.7	1.5		ME22_T3	96.9	11.3	0.66		ME69_T2	93.8	5.96		ME22_T3	96.9	7.98		ME69_T2	93.8	2.65		ME22_T3	96.9	4.01
ME69_T3	64.8	13.8	6.61		ME22_T4	94.7	28.9	4.34		ME69_T3	64.8	2.2		ME22_T4	94.7	9.18		ME69_T3	64.8	2.22		ME22_T4	94.7	3.62
ME69_T4	95.8	7.7	2.05		ME22_T5	94.7	9.9	1.12		ME69_T4	95.8	6.69		ME22_T5	94.7	9.96		ME69_T4	95.8	4.04		ME22_T5	94.7	2.97
ME71_T1	90.2	13.2	2.39		ME23_T1	98.1	10.3	1.22		ME71_T1	90.2	4.91		ME23_T1	98.1	17.8		ME71_T1	90.2	1.59		ME23_T1	98.1	7.83
ME71_T2	92.9	12.6	1.67		ME23_T2	96.2	9.4	0.94		ME71_T2	92.9	7.35		ME23_T2	96.2	14.1		ME71_T2	92.9	2.1		ME23_T2	96.2	3.49
ME72_T1	97.9	12.5	2.02		ME23_T3	82.8	10	1.69		ME72_T1	97.9	7.96		ME23_T3	82.8	4.67		ME72_T1	97.9	4.06		ME23_T3	82.8	3.85
ME72_T2	98	10.4	1.8		ME23_T4	75.8	10.5	1.93		ME72_T2	98	10		ME23_T4	75.8	3.17		ME72_T2	98	4.52		ME23_T4	75.8	4.86
ME73_T1	78.3	28.7	8.32		ME23_T5	97.3	9.1	1.33		ME73_T1	78.3	1.18		ME23_T5	97.3	10.3		ME73_T1	78.3	0.2		ME23_T5	97.3	4.36
ME73_T2	88.7	23.1	5.82		ME24_T1	96.2	3.8	0.87		ME73_T2	88.7	2.86		ME24_T1	96.2	10.8		ME73_T2	88.7	0.31		ME24_T1	96.2	3.82
ME75_T1	81.8	15	3.3		ME24_T2	98.5	2.5	0.67		ME75_T1	81.8	2.22		ME24_T2	98.5	13.7		ME75_T1	81.8	1.95		ME24_T2	98.5	3.76
ME75_T2	89.8	16.1	3.79		ME24_T3	80.5	3.1	1.64		ME75_T2	89.8	4.68		ME24_T3	80.5	6.74		ME75_T2	89.8	3.12		ME24_T3	80.5	1.76
ME76_T1	92.9	26.1	2.61		ME24_T4	87.7	16.7	1.53		ME76_T1	92.9	4.05		ME24_T4	87.7	4.33		ME76_T1	92.9	4.13		ME24_T4	87.7	3.21
ME76_T2	95.6	23.8	1.54		ME24_T5	97.7	25.6	3.79		ME76_T2	95.6	7.48		ME24_T5	97.7	14.6		ME76_T2	95.6	3.99		ME24_T5	97.7	4.39
ME77_T1	83.9	24.8	4.73		ME28_T1	95.2	19.8	1.79		ME77_T1	83.9	2.95		ME28_T1	95.2	15.9		ME77_T1	83.9	0.45		ME28_T1	95.2	9.09
ME77_T2	92.1	18.8	3.49		ME28_T2	74.5	12.8	2.14		ME77_T2	92.1	4.77		ME28_T2	74.5	2.73		ME77_T2	92.1	0.74		ME28_T2	74.5	6.89
ME78_T1	96	14.8	2.23		ME28_T3	98.7	17.3	1.75		ME78_T1	96	11		ME28_T3	98.7	13		ME78_T1	96	4.17		ME28_T3	98.7	10.6
ME78_T2	95	14	2.39		ME28_T4	98.9	14.3	4.05		ME78_T2	95	8.09		ME28_T4	98.9	18.1		ME78_T2	95	3.69		ME28_T4	98.9	12.4
ME83_T1	91.9	9.7	5.4		ME28_T5	97.5	19	3.13		ME83_T1	91.9	8.45		ME28_T5	97.5	16.2		ME83_T1	91.9	3.8		ME28_T5	97.5	10.7
ME83_T2	98.7	3.6	1.57		ME30_T1	98.9	13.6	1.37		ME83_T2	98.7	6.83		ME30_T1	98.9	9.75		ME83_T2	98.7	5.55		ME30_T1	98.9	2.53
ME90_T1	99	4.2	0.43		ME30_T2	98.3	14.3	1.32		ME90_T1	99	5.49		ME30_T2	98.3	11.9		ME90_T1	99	2.2		ME30_T2	98.3	2.26
ME90_T2	99	3.2	0.47		ME30_T3	94.5	9	0.71		ME90_T2	99	5.06		ME30_T3	94.5	6.81		ME90_T2	99	2.3		ME30_T3	94.5	1.78
ME93_T1	93.7	15.5	3.26		ME30_T4	98.9	8.8	0.86		ME93_T1	93.7	2.41		ME30_T4	98.9	8.17		ME93_T1	93.7	2.39		ME30_T4	98.9	3.1
ME93_T2	98	12.5	1.62		ME30_T5	98.9	10.8	0.65		ME93_T2	98	3.93		ME30_T5	98.9	12.2		ME93_T2	98	2.52		ME30_T5	98.9	2.04
ME96_T1	95.3	7.8	1		ME33_T1	98.7	16.7	1.64		ME96_T1	95.3	5.17		ME33_T1	98.7	2.77		ME96_T1	95.3	3.24		ME33_T1	98.7	3.18
ME96_T2	98.1	7.6	1.06		ME33_T2	97.8	20.2	3.76		ME96_T2	98.1	3.69		ME33_T2	97.8	2.57		ME96_T2	98.1	5.07		ME33_T2	97.8	3.73
					ME33_T3	96.4	14.4	1.51						ME33_T3	96.4	1.48						ME33_T3	96.4	2.36
					ME33_T4	99.2	10.8	2.41						ME33_T4	99.2	3.38						ME33_T4	99.2	3.29
					ME33_T5	99.5	11.2	2.58						ME33_T5	99.5	3.69						ME33_T5	99.5	3.43
					ME34_T1	97.8	10.7	1.28						ME34_T1	97.8	6.11						ME34_T1	97.8	1.37
					ME34_T2	98	20.1	2.68						ME34_T2	98	7.08						ME34_T2	98	1
					ME34_T3	97.7	22.4	3.48						ME34_T3	97.7	4.9						ME34_T3	97.7	1.1
					ME34_T4	78.7	25.8	5.47						ME34_T4	78.7	2.48						ME34_T4	78.7	1.23
					ME34_T5	97.7	8.9	0.91						ME34_T5	97.7	5.02						ME34_T5	97.7	1.12
					ME42_T1	98.5	8.8	1.05						ME42_T1	98.5	21.4						ME42_T1	98.5	14
					ME42_T2	99.2	18.9	4.43						ME42_T2	99.2	24.3						ME42_T2	99.2	14.1
					ME42_T3	96.8	9.1	1.78						ME42_T3	96.8	14.9						ME42_T3	96.8	12.1
					ME44_T1	96.2	8.7	1.91						ME44_T1	96.2	8.07						ME44_T1	96.2	3.93
					ME44_T2	82.9	11.1	2.62						ME44_T2	82.9	3.76						ME44_T2	82.9	2.67
					ME44_T3	96.2	10.8	1.98						ME44_T3	96.2	9.48						ME44_T3	96.2	3.76
					ME45_T1	96.3	12.4	1.85						ME45_T1	96.3	4.16						ME45_T1	96.3	9.42
					ME45_T2	92.6	18.6	1.64						ME45_T2	92.6	3.46						ME45_T2	92.6	9.61
					ME45_T3	89.4	16.5	1.65						ME45_T3	89.4	2.4						ME45_T3	89.4	15.2
					ME45_T4	87.5	14.8	1.43						ME45_T4	87.5	3.2						ME45_T4	87.5	9.65
					ME48_T1	89.7	11.4	2.6						ME48_T1	89.7	5.84						ME48_T1	89.7	1.74
					ME48_T2	91.3	11	2.73						ME48_T2	91.3	5.64						ME48_T2	91.3	2.46
					ME48_T3	92.2	10.4	3.06						ME48_T3	92.2	6.66						ME48_T3	92.2	2.01
					ME53_T1	96.4	12.4	3.89						ME53_T1	96.4	8.11						ME53_T1	96.4	4.31
					ME53_T2	95.8	6.9	0.31						ME53_T2	95.8	5.84						ME53_T2	95.8	5.3
					ME53_T3	97.3	5.8	0.34						ME53_T3	97.3	12.5						ME53_T3	97.3	4.45
					ME56_T1	97.4	9.3	0.51						ME56_T1	97.4	7.69						ME56_T1	97.4	1.22
					ME56_T2	95	9.4	0.32						ME56_T2	95	7.82						ME56_T2	95	1.5
					ME56_T3	93	8	0.46						ME56_T3	93	5.64						ME56_T3	93	1.48
					ME57_T1	98	7.5	1.86						ME57_T1	98	8.25						ME57_T1	98	7.66
					ME57_T2	97.8	14.7	4.03						ME57_T2	97.8	10.7						ME57_T2	97.8	9.32
					ME57_T3	81.6	10.4	3.24						ME57_T3	81.6	5.52						ME57_T3	81.6	5.87
					ME60_T1	92.8	9.6	2.69						ME60_T1	92.8	3.54						ME60_T1	92.8	3.33
					ME60_T2	94.1	21.3	3.31						ME60_T2	94.1	6.04						ME60_T2	94.1	2.49
					ME60_T3	93.8	19.1	1.63						ME60_T3	93.8	5.25						ME60_T3	93.8	3.23
					ME68_T1	92.3	5.7	0.58						ME68_T1	92.3	5.71						ME68_T1	92.3	5.66
					ME68_T2	93.5	5.5	0.68						ME68_T2	93.5	5.65						ME68_T2	93.5	6.79
					ME68_T3	89.7	7.6	0.55						ME68_T3	89.7	4.69						ME68_T3	89.7	4.66
					ME68_T4	88	7.8	0.58						ME68_T4	88	6.5						ME68_T4	88	5.46
					ME70_T1	97.9	10.2	1						ME70_T1	97.9	9.32						ME70_T1	97.9	4.93
					ME70_T2	88.3	11.6	0.86						ME70_T2	88.3	7.03						ME70_T2	88.3	2.95
					ME70_T3	93.5	8.3	0.93						ME70_T3	93.5	6.13						ME70_T3	93.5	3.91
					ME70_T4	97.3	20.5	3.49						ME70_T4	97.3	8.66						ME70_T4	97.3	4.09
					ME74_T1	90.3	17.8	3.21						ME74_T1	90.3	2.47						ME74_T1	90.3	2.13
					ME74_T2	97.1	9.1	1.68						ME74_T2	97.1	9.42						ME74_T2	97.1	3.84
					ME79_T1	97.2	10.3	1.66						ME79_T1	97.2	4.1						ME79_T1	97.2	2.9
					ME79_T2	96.3	11.8	2.18						ME79_T2	96.3	4.42						ME79_T2	96.3	3.26
					ME80_T1	87.9	8.6	1.33						ME80_T1	87.9	6.38						ME80_T1	87.9	0.9
					ME80_T2	90.4	7.5	1.13						ME80_T2	90.4	15.2						ME80_T2	90.4	0.89
					ME81_T1	96.3	7.1	1.77						ME81_T1	96.3	5.39						ME81_T1	96.3	2.73
					ME81_T2	96.7	17.6	2.54						ME81_T2	96.7	6.95						ME81_T2	96.7	3.94
					ME82_T1	94.1	15.4	1.68						ME82_T1	94.1	0.63						ME82_T1	94.1	2.42
					ME82_T2	97	22.8	9.95						ME82_T2	97	2.54						ME82_T2	97	2.86
					ME84_T1	96.4	13.1	1.38						ME84_T1	96.4	14.4						ME84_T1	96.4	2.95
					ME84_T2	95.1	13	1.27						ME84_T2	95.1	21.4						ME84_T2	95.1	2.75
					ME85_T1	94.5	11	1.21						ME85_T1	94.5	4.97						ME85_T1	94.5	3.24
					ME85_T2	97.7	9.5	0.81						ME85_T2	97.7	4.56						ME85_T2	97.7	3.36
					ME86_T1	78.2	9.6	0.74						ME86_T1	78.2	1.6						ME86_T1	78.2	3.38
					ME86_T2	96.4	5.1	0.53						ME86_T2	96.4	7.91						ME86_T2	96.4	4.35
					ME87_T1	96.1	4.5	0.38						ME87_T1	96.1	5.51						ME87_T1	96.1	10.4
					ME87_T2	95.4	16.3	0.53						ME87_T2	95.4	6.42						ME87_T2	95.4	8.91
					ME88_T1	98.8	11.3	0.33						ME88_T1	98.8	9.7						ME88_T1	98.8	2.23
					ME88_T2	99.2	11	0.45						ME88_T2	99.2	10.9						ME88_T2	99.2	3.14
					ME89_T1	98.5	12.8	0.44						ME89_T1	98.5	8.43						ME89_T1	98.5	1.84
					ME89_T2	98.3	8.3	0.24						ME89_T2	98.3	12.5						ME89_T2	98.3	2.5
					ME91_T1	97	12.7	0.82						ME91_T1	97	2.92						ME91_T1	97	11.9
					ME91_T2	98.2	9.8	0.9						ME91_T2	98.2	3.53						ME91_T2	98.2	12.7
					ME92_T1	99.2	7.7	0.77						ME92_T1	99.2	4.99						ME92_T1	99.2	0.94
					ME92_T2	94	10.5	1.5						ME92_T2	94	4.71						ME92_T2	94	0.94
					ME94_T1	99.5	3.6	1.61						ME94_T1	99.5	4.91						ME94_T1	99.5	2.59
					ME94_T2	99.1	3.6	1.53						ME94_T2	99.1	10.2						ME94_T2	99.1	1.36
					ME95_T1	97.4	12.5	2.22						ME95_T1	97.4	5.44						ME95_T1	97.4	2.3
					ME95_T2	97.9	10.7	1.64						ME95_T2	97.9	5.74						ME95_T2	97.9	2.42

## Sheet: Fig3a
		Figure 3a. Ex vivo PBMC analysis of expression of cytotoxic mediators in CD56+ NK cells from people with mild/moderate (n=43) and severe ME/CFS (n=53).
	Granzyme B							Perforin
	ME-MM				ME-SA			ME-MM			ME-SA
	Participant's ID	Total GrzB+% (from CD56+ NK cell)	Median_ Total GrzB+ (from CD56+ NK cell)	Participant's ID	Total GrzB+% (from CD56+ NK cell)	Median_ Total GrzB+ (from CD56+ NK cell)		Participant's ID	Total Prf+% (from CD56+ NK cell)	Median_ Total Prf+ (from CD56+ NK cell)	Participant's ID	Total Prf+% (from CD56+ NK cell)	Median_ Total Prf+ (from CD56+ NK cell)
	ME25	82.18	1090.2	ME1	68.82	763.6		ME25	76.4	2786.2	ME1	78.68	2784.2
	ME26	58.9	702.8	ME2	76.38	791.2		ME26	47.22	1795.2	ME2	79.66	3120.2
	ME27	82.92	985.4	ME3	64.98	689.4		ME27	77.8	2480.2	ME3	62.98	1913.8
	ME29	78.5	1100.6	ME4	66.78	1011.4		ME29	80.24	3958	ME4	76.46	2841.4
	ME31	92.04	2591	ME5	65.14	570.6		ME31	92.52	5588.4	ME5	66.84	1950
	ME32	87.08	1616.4	ME6	62.54	834		ME32	85.76	4586.2	ME6	71.56	2951.8
	ME35	82.5667	1370.67	ME7	70.24	1130.4		ME35	86	3437	ME7	76.98	2778.2
	ME36	77.8667	1375.67	ME8	70.62	643.6		ME36	77.6333	2929.33	ME8	80.62	2721.8
	ME37	65.8	1375.33	ME9	81.46	1270.8		ME37	71.5	5776.33	ME9	81.22	3175.2
	ME38	51.8333	714.667	ME10	72.92	1198.8		ME38	73.1	2364	ME10	71.88	3029.2
	ME39	72.9667	1104	ME11	73.8	1079.8		ME39	61.0667	1903.33	ME11	66.1	2673.4
	ME40	58.6	846.333	ME12	80.14	858.8		ME40	74.5667	2470	ME12	62.56	1896.6
	ME41	79.4667	1261	ME13	72.66	1192.4		ME41	81.2667	3521	ME13	72.12	4236.2
	ME43	77.2333	1113	ME14	72.9	759.2		ME43	70.6667	2586.33	ME14	70.38	2581
	ME46	66.35	1134.5	ME15	76.3	726.8		ME46	70.35	2498.25	ME15	79.68	3269.8
	ME47	83.8667	1661.67	ME16	53.44	1011.4		ME47	61.9667	1863.33	ME16	57.92	3352
	ME49	53.5333	872.333	ME17	63.9	790		ME49	70.7333	2401.67	ME17	58.66	2106.2
	ME50	74.7333	889	ME18	86.16	1010.6		ME50	86.3333	2993	ME18	90.08	4690.2
	ME51	49.4	899.667	ME19	74.28	1068.2		ME51	53.6667	3133.67	ME19	75.5	4110.4
	ME52	67.1333	1143.33	ME20	73.16	819.4		ME52	75.0667	3745.33	ME20	75.22	2757.4
	ME54	90.8	1548	ME21	63.72	611.8		ME54	79.9667	2171.33	ME21	58.74	1831.2
	ME55	81.2	1429.67	ME22	81.76	936.2		ME55	82.1667	4425.67	ME22	74.3	2679.4
	ME58	86.1667	2960.67	ME23	81.14	798.2		ME58	86.6333	3966	ME23	74.7	2926.4
	ME59	88.4333	1406.33	ME24	93.48	1957.8		ME59	93.8667	3947.33	ME24	54.54	1773.2
	ME61	87.6	1835	ME28	82.44	1046.2		ME61	82.9333	2763	ME28	84.38	4126
	ME62	80.8	739	ME30	76.72	1045.4		ME62	81.3	2700	ME30	79.7	3019.8
	ME63	79.8333	894.667	ME33	63.16	1986.4		ME63	72.7	2082.33	ME33	75.16	2563.8
	ME64	78.4667	1089.33	ME34	87.9	3269.8		ME64	72.5333	2026	ME34	91.24	4238
	ME65	55.0333	757.667	ME42	66.0667	952.333		ME65	53.9	1909	ME42	80.3667	2513
	ME66	82.6333	1425.67	ME44	57.9	937.667		ME66	77.3667	2612.33	ME44	73.5333	2794.67
	ME67	81.4	1187.67	ME45	64.225	1204.25		ME67	82.9	5026.33	ME45	66.625	2821.5
	ME69	68.35	1395.25	ME48	59.4667	1151		ME69	62.5	3174.25	ME48	66.4	2691.67
	ME71	90.95	1718	ME53	82.0333	1566.33		ME71	84.85	3690	ME53	81	4355.33
	ME72	70.65	1048.5	ME56	58.7333	983.667		ME72	68.6	2779	ME56	72.1333	2538.67
	ME73	75.45	1230.5	ME57	91.6	2194.33		ME73	79.65	3636.5	ME57	93.6667	5148.67
	ME75	75.5	1267	ME60	92	3276.67		ME75	69.9	3247	ME60	86.3333	3611.33
	ME76	52.5	799	ME68	64.875	1136.25		ME76	60.55	2128	ME68	57.025	2331.5
	ME77	66.55	1086.5	ME70	49.725	740.75		ME77	66.95	2597	ME70	37.325	1427
	ME78	72.3	756	ME74	71.4	1453.5		ME78	70.8	2174	ME74	62.35	2175
	ME83	74.95	733	ME79	83.9	1967.5		ME83	72	2110.5	ME79	80.5	3542.5
	ME90	88.9	1226.5	ME80	91.2	1089.5		ME90	89.9	3945	ME80	88.95	2410.5
	ME93	90.15	1882	ME81	76.45	1182.5		ME93	89.35	3182.5	ME81	72.15	1826
	ME96	81.1	1351	ME82	71.55	997		ME96	81.4	3152	ME82	68.85	2068.5
				ME84	91.7	1077					ME84	87.85	2272.5
				ME85	67.35	656.5					ME85	56.05	1469
				ME86	59.85	803					ME86	67.65	2142
				ME87	83.15	1377.5					ME87	80.05	2478.5
				ME88	73.95	895.5					ME88	79.7	2155
				ME89	90.15	1122.5					ME89	93.8	4150
				ME91	68.85	739					ME91	78.75	2363.5
				ME92	82.55	749.5					ME92	94.3	4493.5
				ME94	81.25	747.5					ME94	87.65	2418.5
				ME95	79.4	970					ME95	81.3	2788

[truncated: 33 more sheets: Fig3b, Fig3c, Fig3d, Fig3e, Fig4a, Fig4b, Fig4c, Fig4d, Fig4e, Fig5a, Fig5b, Fig5c, Fig5d, Fig5e, Fig6a, Fig6b, Fig6c, Fig6d, Fig6e, Fig7a …]
